# Supplementary material for: Concept annotation in the CRAFT corpus
Source: BMC Bioinformatics. 2012 Jul 9;13:161. doi: 10.1186/1471-2105-13-161 (PMC3476437; doi:10.1186/1471-2105-13-161)
Supplement: Additional file 2 — Interannotator-agreement statistics for CRAFT concept annotation projects. A Microsoft Excel spreadsheet of the interannotator-agreement statistics for the CL, CHEBI, SO, NCBITaxon, and GO BP/CC/MF annotation projects. [file 1471-2105-13-161-S2.xls]

## Sheet: Sheet1
SO	CL	NCBI Taxonomy	ChEBI	GO BP & MF	GO CC
75.9	72.9	99.6	76.2	9.7	64.7
85.4	97.3	98.8	89.6	37.9	95.6
72.2	99.4	98.9	94.7	58.3	94.5
92.5	99.1	97	95.1	26.7	95.5
87.6	98.3	99.7	92.9	65.6	87.5
90.4	96.8	99.8	90.6	25.6	95.2
93.7	97.4	98.8	96.7	71.2	91
97	70.9	99	88.9	42.9	90
94.5	100	99	98.2	58.2	94.1
97.6	99.7	99.8	82.7	66.9	96.8
95.8	96.4	93.5	99.1	73	97.1
96.7	96.3	99.6	94.4	68.8	95.4
95	98.5	99.3	95.8	66.4	92.5
96	92	99.3	93.5	65.6	97.4
96.6	100		89.1	59.7	87
96.4			94.3	66.5	98.5
92			87.7	70.6	93.1
97.5			94	68.3	93.7
98.2			93.3	73.6	93.9
			91.2	60.4	92.7
			95.9	78.3	97.8
			97.6	73.9	84.3
			96.6	74.6	95.8
				84.2	97.4
				73.8	88
				86.8	88.9
				79.1	99.6
				81.8	98.2
				81.7	94.8
				56.2
				79.1
				80.7
				82.5
				83.5
				81.4
				73.4
				58.9
				80.8
				94.6
				79.6
				84.3
				70.8
				79.2
				88.8
				75.2
				67.2
				62
				81.6
				91.4
				89.9
				79.2
				87.4
				77.1
				82.8
				73.3
				63.1
				79.2
				81.2
				82.8
				70.6
				83.4
				85.1
				79.4
				94.9
				82.2
				86.4
				77.2
				70.1
				79.3
				71.9
				83.4
				83.9
				78
